# Supplementary material for: Differential Mitochondrial Toxicity Screening and Multi-Parametric Data Analysis
Source: PLoS One. 2012 Oct 15;7(10):e45226. doi: 10.1371/journal.pone.0045226 (PMC3471932; doi:10.1371/journal.pone.0045226)
Supplement: Table S1 — A distance matrix between SCRIT vector responses. Pair-wise distances are the basis for hierarchical clustering and subsequent multi-dimensional scaling (MDS) analysis. A small, low pair-wise distance represents a high level of similarity. Individual samples are shown, including multiple repeats of each compound. Small values of pair-wise distances between repeats also demonstrate low variability in the experiment. This is a truncated table provided for demonstration and the full matrix is available upon request and the values have been round off. (XLSX) [file pone.0045226.s007.xlsx]

## Sheet: Table S1
Table S1
	1 FCCP	2 FCCP	3 FCCP	4 FCCP	5 Ionomycin	6 Ionomycin	7 Ionomycin	8 Ionomycin	9 Rotenone	10 Rotenone	11 Rotenone	12 Rotenone	13 Antimycin	14 Antimycin	15 Antimycin	16 Antimycin	17 Pentamidine	18 Pentamidine	19 Pentamidine	20 Pentamidine	21 Tacrine	22 Tacrine	23 Tacrine	24 Tacrine	25 Nilutamide	26 Nilutamide	27 Nilutamide	28 Nilutamide	29 Amiodarone	30 Amiodarone	31 Amiodarone	32 Amiodarone	33 Nicardipine	34 Nicardipine	35 Valinomycin	36 Valinomycin	37 Salinomycin	38 Salinomycin	39 Oligomycin	40 Oligomycin	41 Pravastatin	42 Pravastatin	43 Simvastatin	44 Simvastatin	45 Fluvastatin	46 Fluvastatin
1 FCCP	0	0	0	0	0.3	0.3	0.3	0.3	0.6	0.6	0.5	0.6	0.6	0.5	0.6	0.6	0.2	0.2	0.2	0.2	0.4	0.4	0.4	0.4	0.3	0.3	0.3	0.3	0.2	0.2	0.2	0.2	0.4	0.4	0.5	0.5	0.3	0.3	0.6	0.6	0.4	0.4	0.3	0.3	0.3	0.3
2 FCCP	0	0	0	0	0.3	0.3	0.3	0.3	0.6	0.6	0.5	0.5	0.5	0.5	0.5	0.6	0.2	0.2	0.2	0.2	0.3	0.4	0.4	0.4	0.3	0.3	0.3	0.3	0.2	0.2	0.2	0.2	0.3	0.4	0.5	0.5	0.3	0.3	0.6	0.6	0.4	0.4	0.2	0.2	0.3	0.3
3 FCCP	0	0	0	0	0.3	0.3	0.3	0.3	0.6	0.6	0.5	0.5	0.6	0.5	0.6	0.6	0.2	0.2	0.2	0.2	0.3	0.4	0.3	0.3	0.3	0.3	0.3	0.3	0.2	0.2	0.2	0.2	0.3	0.4	0.5	0.5	0.3	0.3	0.6	0.6	0.3	0.3	0.2	0.2	0.3	0.3
4 FCCP	0	0	0	0	0.3	0.3	0.3	0.3	0.6	0.6	0.5	0.5	0.5	0.5	0.6	0.6	0.2	0.2	0.2	0.2	0.3	0.4	0.4	0.3	0.3	0.3	0.3	0.3	0.2	0.2	0.2	0.2	0.4	0.4	0.5	0.5	0.3	0.3	0.6	0.6	0.4	0.4	0.3	0.3	0.3	0.3
5 Ionomycin	0.3	0.3	0.3	0.3	0	0	0	0	0.7	0.8	0.7	0.8	0.9	0.9	0.9	0.9	0.3	0.3	0.3	0.3	0.4	0.5	0.5	0.5	0.4	0.4	0.4	0.4	0.1	0.1	0.1	0.1	0.2	0.3	0.7	0.7	0.2	0.2	0.7	0.7	0.4	0.5	0.3	0.3	0.4	0.4
6 Ionomycin	0.3	0.3	0.3	0.3	0	0	0	0	0.7	0.8	0.7	0.8	0.9	0.8	0.9	0.9	0.3	0.3	0.3	0.3	0.4	0.4	0.4	0.4	0.4	0.4	0.4	0.4	0.1	0.1	0.1	0.1	0.2	0.3	0.7	0.7	0.2	0.2	0.7	0.7	0.4	0.4	0.3	0.3	0.4	0.4
7 Ionomycin	0.3	0.3	0.3	0.3	0	0	0	0	0.8	0.8	0.7	0.8	0.9	0.8	0.9	0.9	0.3	0.3	0.3	0.3	0.4	0.4	0.4	0.4	0.4	0.4	0.4	0.4	0.1	0.1	0.1	0.1	0.2	0.3	0.7	0.7	0.2	0.2	0.7	0.7	0.4	0.4	0.3	0.3	0.4	0.4
8 Ionomycin	0.3	0.3	0.3	0.3	0	0	0	0	0.7	0.8	0.7	0.7	0.9	0.9	0.9	0.9	0.3	0.3	0.3	0.3	0.4	0.5	0.5	0.5	0.4	0.4	0.4	0.4	0.1	0.1	0.1	0.1	0.2	0.3	0.7	0.7	0.2	0.2	0.6	0.7	0.4	0.4	0.3	0.3	0.4	0.4
9 Rotenone	0.6	0.6	0.6	0.6	0.7	0.7	0.8	0.7	0	0	0.1	0.1	0.1	0.2	0.1	0.1	0.7	0.7	0.7	0.7	0.9	0.9	0.9	0.9	0.8	0.9	0.9	0.7	0.6	0.6	0.7	0.7	0.9	0.9	0.1	0.1	0.7	0.7	0.1	0.1	0.9	0.9	0.7	0.7	0.8	0.8
10 Rotenone	0.6	0.6	0.6	0.6	0.8	0.8	0.8	0.8	0	0	0	0	0.1	0.1	0.1	0.1	0.7	0.7	0.7	0.7	0.9	0.9	0.9	0.9	0.8	0.8	0.9	0.7	0.6	0.7	0.7	0.7	0.9	0.9	0.1	0.1	0.8	0.8	0	0	0.9	0.9	0.7	0.7	0.8	0.8
11 Rotenone	0.5	0.5	0.5	0.5	0.7	0.7	0.7	0.7	0.1	0	0	0	0	0	0	0	0.6	0.7	0.7	0.6	0.8	0.8	0.8	0.8	0.7	0.8	0.8	0.6	0.6	0.6	0.7	0.7	0.9	0.9	0.1	0.1	0.7	0.7	0	0	0.8	0.8	0.6	0.6	0.7	0.7
12 Rotenone	0.6	0.5	0.5	0.5	0.8	0.8	0.8	0.7	0.1	0	0	0	0	0.1	0.1	0	0.7	0.7	0.7	0.7	0.8	0.9	0.8	0.8	0.7	0.8	0.8	0.6	0.6	0.6	0.7	0.7	0.9	0.9	0.1	0.1	0.7	0.7	0	0	0.9	0.8	0.6	0.7	0.7	0.7
13 Antimycin	0.6	0.5	0.6	0.5	0.9	0.9	0.9	0.9	0.1	0.1	0	0	0	0	0	0	0.6	0.6	0.6	0.6	0.8	0.8	0.8	0.8	0.7	0.7	0.7	0.6	0.7	0.7	0.7	0.7	0.9	1	0.2	0.2	0.8	0.8	0.1	0.1	0.8	0.8	0.6	0.7	0.7	0.7
14 Antimycin	0.5	0.5	0.5	0.5	0.9	0.8	0.8	0.9	0.2	0.1	0	0.1	0	0	0	0	0.6	0.6	0.6	0.6	0.7	0.7	0.7	0.7	0.6	0.7	0.7	0.5	0.7	0.7	0.7	0.7	0.9	0.9	0.2	0.2	0.8	0.8	0.1	0.1	0.8	0.8	0.6	0.6	0.6	0.7
15 Antimycin	0.6	0.5	0.6	0.6	0.9	0.9	0.9	0.9	0.1	0.1	0	0.1	0	0	0	0	0.6	0.6	0.6	0.6	0.8	0.8	0.8	0.8	0.6	0.7	0.7	0.6	0.7	0.7	0.7	0.7	0.9	1	0.2	0.2	0.8	0.8	0.1	0.1	0.8	0.8	0.6	0.7	0.7	0.7
16 Antimycin	0.6	0.6	0.6	0.6	0.9	0.9	0.9	0.9	0.1	0.1	0	0	0	0	0	0	0.6	0.7	0.7	0.7	0.8	0.8	0.8	0.8	0.7	0.7	0.7	0.6	0.7	0.7	0.8	0.8	0.9	1	0.1	0.2	0.8	0.8	0.1	0.1	0.8	0.8	0.7	0.7	0.7	0.7
17 Pentamidine	0.2	0.2	0.2	0.2	0.3	0.3	0.3	0.3	0.7	0.7	0.6	0.7	0.6	0.6	0.6	0.6	0	0	0	0	0.1	0.1	0.1	0.1	0.1	0.1	0.1	0.1	0.2	0.2	0.2	0.2	0.2	0.2	0.6	0.6	0.1	0.1	0.6	0.6	0.1	0.1	0.1	0.1	0.2	0.1
18 Pentamidine	0.2	0.2	0.2	0.2	0.3	0.3	0.3	0.3	0.7	0.7	0.7	0.7	0.6	0.6	0.6	0.7	0	0	0	0	0.1	0.1	0.1	0.1	0.1	0.1	0.1	0.1	0.2	0.2	0.2	0.2	0.2	0.2	0.6	0.7	0.1	0.1	0.6	0.7	0.1	0.1	0.1	0.1	0.1	0.1
19 Pentamidine	0.2	0.2	0.2	0.2	0.3	0.3	0.3	0.3	0.7	0.7	0.7	0.7	0.6	0.6	0.6	0.7	0	0	0	0	0.1	0.1	0.1	0.1	0	0	0.1	0	0.2	0.2	0.2	0.2	0.2	0.2	0.6	0.7	0.1	0.1	0.6	0.7	0.1	0.1	0.1	0.1	0.1	0.1
20 Pentamidine	0.2	0.2	0.2	0.2	0.3	0.3	0.3	0.3	0.7	0.7	0.6	0.7	0.6	0.6	0.6	0.7	0	0	0	0	0.1	0.1	0.1	0.1	0	0.1	0.1	0	0.2	0.2	0.2	0.2	0.2	0.2	0.6	0.7	0.1	0.1	0.6	0.7	0.1	0.1	0.1	0.1	0.1	0.1
21 Tacrine	0.4	0.3	0.3	0.3	0.4	0.4	0.4	0.4	0.9	0.9	0.8	0.8	0.8	0.7	0.8	0.8	0.1	0.1	0.1	0.1	0	0	0	0	0.1	0	0.1	0.1	0.3	0.3	0.3	0.3	0.2	0.2	0.8	0.8	0.2	0.2	0.8	0.8	0.1	0.1	0.2	0.2	0.1	0.1
22 Tacrine	0.4	0.4	0.4	0.4	0.5	0.4	0.4	0.5	0.9	0.9	0.8	0.9	0.8	0.7	0.8	0.8	0.1	0.1	0.1	0.1	0	0	0	0	0.1	0	0	0.1	0.4	0.4	0.3	0.3	0.2	0.3	0.8	0.9	0.2	0.2	0.9	0.9	0.1	0.1	0.2	0.2	0.1	0.1
23 Tacrine	0.4	0.4	0.3	0.4	0.5	0.4	0.4	0.5	0.9	0.9	0.8	0.8	0.8	0.7	0.8	0.8	0.1	0.1	0.1	0.1	0	0	0	0	0	0	0	0.1	0.4	0.4	0.3	0.3	0.2	0.3	0.8	0.9	0.2	0.2	0.8	0.8	0.1	0	0.2	0.2	0.1	0.1
24 Tacrine	0.4	0.4	0.3	0.3	0.5	0.4	0.4	0.5	0.9	0.9	0.8	0.8	0.8	0.7	0.8	0.8	0.1	0.1	0.1	0.1	0	0	0	0	0	0	0	0.1	0.4	0.4	0.3	0.3	0.2	0.3	0.8	0.9	0.2	0.2	0.9	0.9	0.1	0.1	0.2	0.2	0.1	0.1
25 Nilutamide	0.3	0.3	0.3	0.3	0.4	0.4	0.4	0.4	0.8	0.8	0.7	0.7	0.7	0.6	0.6	0.7	0.1	0.1	0	0	0.1	0.1	0	0	0	0	0	0	0.3	0.3	0.3	0.2	0.2	0.3	0.7	0.8	0.2	0.2	0.7	0.7	0.1	0.1	0.1	0.1	0.1	0.1
26 Nilutamide	0.3	0.3	0.3	0.3	0.4	0.4	0.4	0.4	0.9	0.8	0.8	0.8	0.7	0.7	0.7	0.7	0.1	0.1	0	0.1	0	0	0	0	0	0	0	0	0.3	0.3	0.3	0.3	0.2	0.3	0.8	0.8	0.2	0.2	0.8	0.8	0.1	0.1	0.1	0.2	0.1	0.1
27 Nilutamide	0.3	0.3	0.3	0.3	0.4	0.4	0.4	0.4	0.9	0.9	0.8	0.8	0.7	0.7	0.7	0.7	0.1	0.1	0.1	0.1	0.1	0	0	0	0	0	0	0	0.3	0.3	0.3	0.3	0.2	0.3	0.8	0.9	0.2	0.2	0.8	0.8	0.1	0.1	0.2	0.2	0.2	0.1
28 Nilutamide	0.3	0.3	0.3	0.3	0.4	0.4	0.4	0.4	0.7	0.7	0.6	0.6	0.6	0.5	0.6	0.6	0.1	0.1	0	0	0.1	0.1	0.1	0.1	0	0	0	0	0.3	0.3	0.3	0.3	0.3	0.3	0.6	0.7	0.2	0.2	0.6	0.7	0.2	0.1	0.1	0.1	0.1	0.1
29 Amiodarone	0.2	0.2	0.2	0.2	0.1	0.1	0.1	0.1	0.6	0.6	0.6	0.6	0.7	0.7	0.7	0.7	0.2	0.2	0.2	0.2	0.3	0.4	0.4	0.4	0.3	0.3	0.3	0.3	0	0	0	0	0.2	0.2	0.6	0.6	0.1	0.1	0.5	0.6	0.4	0.4	0.2	0.2	0.3	0.3
30 Amiodarone	0.2	0.2	0.2	0.2	0.1	0.1	0.1	0.1	0.6	0.7	0.6	0.6	0.7	0.7	0.7	0.7	0.2	0.2	0.2	0.2	0.3	0.4	0.4	0.4	0.3	0.3	0.3	0.3	0	0	0	0	0.2	0.2	0.6	0.6	0.1	0.1	0.6	0.6	0.4	0.4	0.2	0.2	0.3	0.3
31 Amiodarone	0.2	0.2	0.2	0.2	0.1	0.1	0.1	0.1	0.7	0.7	0.7	0.7	0.7	0.7	0.7	0.8	0.2	0.2	0.2	0.2	0.3	0.3	0.3	0.3	0.3	0.3	0.3	0.3	0	0	0	0	0.1	0.2	0.6	0.7	0.1	0.1	0.6	0.6	0.3	0.3	0.2	0.1	0.3	0.3
32 Amiodarone	0.2	0.2	0.2	0.2	0.1	0.1	0.1	0.1	0.7	0.7	0.7	0.7	0.7	0.7	0.7	0.8	0.2	0.2	0.2	0.2	0.3	0.3	0.3	0.3	0.2	0.3	0.3	0.3	0	0	0	0	0.1	0.2	0.6	0.7	0.1	0.1	0.6	0.6	0.3	0.3	0.2	0.1	0.3	0.3
33 Nicardipine	0.4	0.3	0.3	0.4	0.2	0.2	0.2	0.2	0.9	0.9	0.9	0.9	0.9	0.9	0.9	0.9	0.2	0.2	0.2	0.2	0.2	0.2	0.2	0.2	0.2	0.2	0.2	0.3	0.2	0.2	0.1	0.1	0	0.1	0.9	0.9	0.2	0.2	0.9	0.9	0.3	0.3	0.2	0.2	0.3	0.3
34 Nicardipine	0.4	0.4	0.4	0.4	0.3	0.3	0.3	0.3	0.9	0.9	0.9	0.9	1	0.9	1	1	0.2	0.2	0.2	0.2	0.2	0.3	0.3	0.3	0.3	0.3	0.3	0.3	0.2	0.2	0.2	0.2	0.1	0	0.8	0.9	0.2	0.1	0.8	0.9	0.3	0.3	0.2	0.2	0.3	0.3
35 Valinomycin	0.5	0.5	0.5	0.5	0.7	0.7	0.7	0.7	0.1	0.1	0.1	0.1	0.2	0.2	0.2	0.1	0.6	0.6	0.6	0.6	0.8	0.8	0.8	0.8	0.7	0.8	0.8	0.6	0.6	0.6	0.6	0.6	0.9	0.8	0	0	0.7	0.7	0.1	0.1	0.8	0.8	0.6	0.6	0.7	0.7
36 Valinomycin	0.5	0.5	0.5	0.5	0.7	0.7	0.7	0.7	0.1	0.1	0.1	0.1	0.2	0.2	0.2	0.2	0.6	0.7	0.7	0.7	0.8	0.9	0.9	0.9	0.8	0.8	0.9	0.7	0.6	0.6	0.7	0.7	0.9	0.9	0	0	0.7	0.7	0.1	0.1	0.8	0.8	0.6	0.6	0.7	0.7
37 Salinomycin	0.3	0.3	0.3	0.3	0.2	0.2	0.2	0.2	0.7	0.8	0.7	0.7	0.8	0.8	0.8	0.8	0.1	0.1	0.1	0.1	0.2	0.2	0.2	0.2	0.2	0.2	0.2	0.2	0.1	0.1	0.1	0.1	0.2	0.2	0.7	0.7	0	0	0.7	0.7	0.2	0.2	0.1	0.1	0.2	0.2
38 Salinomycin	0.3	0.3	0.3	0.3	0.2	0.2	0.2	0.2	0.7	0.8	0.7	0.7	0.8	0.8	0.8	0.8	0.1	0.1	0.1	0.1	0.2	0.2	0.2	0.2	0.2	0.2	0.2	0.2	0.1	0.1	0.1	0.1	0.2	0.1	0.7	0.7	0	0	0.7	0.7	0.2	0.2	0.1	0.1	0.2	0.2
39 Oligomycin	0.6	0.6	0.6	0.6	0.7	0.7	0.7	0.6	0.1	0	0	0	0.1	0.1	0.1	0.1	0.6	0.6	0.6	0.6	0.8	0.9	0.8	0.9	0.7	0.8	0.8	0.6	0.5	0.6	0.6	0.6	0.9	0.8	0.1	0.1	0.7	0.7	0	0	0.9	0.8	0.6	0.6	0.7	0.7
40 Oligomycin	0.6	0.6	0.6	0.6	0.7	0.7	0.7	0.7	0.1	0	0	0	0.1	0.1	0.1	0.1	0.6	0.7	0.7	0.7	0.8	0.9	0.8	0.9	0.7	0.8	0.8	0.7	0.6	0.6	0.6	0.6	0.9	0.9	0.1	0.1	0.7	0.7	0	0	0.9	0.9	0.6	0.6	0.7	0.7
41 Pravastatin	0.4	0.4	0.3	0.4	0.4	0.4	0.4	0.4	0.9	0.9	0.8	0.9	0.8	0.8	0.8	0.8	0.1	0.1	0.1	0.1	0.1	0.1	0.1	0.1	0.1	0.1	0.1	0.2	0.4	0.4	0.3	0.3	0.3	0.3	0.8	0.8	0.2	0.2	0.9	0.9	0	0	0.2	0.2	0.1	0.1
42 Pravastatin	0.4	0.4	0.3	0.4	0.5	0.4	0.4	0.4	0.9	0.9	0.8	0.8	0.8	0.8	0.8	0.8	0.1	0.1	0.1	0.1	0.1	0.1	0	0.1	0.1	0.1	0.1	0.1	0.4	0.4	0.3	0.3	0.3	0.3	0.8	0.8	0.2	0.2	0.8	0.9	0	0	0.2	0.2	0.1	0
43 Simvastatin	0.3	0.2	0.2	0.3	0.3	0.3	0.3	0.3	0.7	0.7	0.6	0.6	0.6	0.6	0.6	0.7	0.1	0.1	0.1	0.1	0.2	0.2	0.2	0.2	0.1	0.1	0.2	0.1	0.2	0.2	0.2	0.2	0.2	0.2	0.6	0.6	0.1	0.1	0.6	0.6	0.2	0.2	0	0	0.1	0.1
44 Simvastatin	0.3	0.2	0.2	0.3	0.3	0.3	0.3	0.3	0.7	0.7	0.6	0.7	0.7	0.6	0.7	0.7	0.1	0.1	0.1	0.1	0.2	0.2	0.2	0.2	0.1	0.2	0.2	0.1	0.2	0.2	0.1	0.1	0.2	0.2	0.6	0.6	0.1	0.1	0.6	0.6	0.2	0.2	0	0	0.1	0.1
45 Fluvastatin	0.3	0.3	0.3	0.3	0.4	0.4	0.4	0.4	0.8	0.8	0.7	0.7	0.7	0.6	0.7	0.7	0.2	0.1	0.1	0.1	0.1	0.1	0.1	0.1	0.1	0.1	0.2	0.1	0.3	0.3	0.3	0.3	0.3	0.3	0.7	0.7	0.2	0.2	0.7	0.7	0.1	0.1	0.1	0.1	0	0
46 Fluvastatin	0.3	0.3	0.3	0.3	0.4	0.4	0.4	0.4	0.8	0.8	0.7	0.7	0.7	0.7	0.7	0.7	0.1	0.1	0.1	0.1	0.1	0.1	0.1	0.1	0.1	0.1	0.1	0.1	0.3	0.3	0.3	0.3	0.3	0.3	0.7	0.7	0.2	0.2	0.7	0.7	0.1	0	0.1	0.1	0	0
