# Supplementary material for: Differential Mitochondrial Toxicity Screening and Multi-Parametric Data Analysis
Source: PLoS One. 2012 Oct 15;7(10):e45226. doi: 10.1371/journal.pone.0045226 (PMC3471932; doi:10.1371/journal.pone.0045226)
Supplement: Table S2 — Compounds used for phenotypic toxicity characterization. Complete list of compounds used in the experiment with their alternative names are shown. Primary screening results with respect to toxicity (“toxicity” or “no toxicity”) and incompatibility with automatic fluorescence analysis (“outlier”) are shown. Results of secondary screening are shown as toxicity group number, where I - direct mitochondrial toxins, II - glu-independent toxins, III - glu-dependent toxins, IV - non-toxic or inactive compounds, and V - uncoupling compounds such as FCCP. (XLSX) [file pone.0045226.s008.xlsx]

## Sheet: Sheet1
Table S2
	Name	Alternative name	Primary scr results	Used in secondary	Toxicity group
1	ABT-263	Navitoclax	toxicity	yes	II
2	Acetaminophen	Paracetamol, Tylenol	no toxicity	yes	IV
3	Adriamycin	Doxorubicin	outlier	no	outlier
4	Amiodarone		not used	yes	II
5	Amitriptyline HCl	Elavil	toxicity	yes	removed
6	Antimycin A		toxicity	yes	I
7	Bafilomycin A1		toxicity	yes	II ?
8	Bortezomib	Velcade, PS-341	toxicity	yes	II ?
9	Camptothesin		outlier	no	outlier
10	Chelerythrine chloride		toxicity	yes	II ?
11	Chloramphenicol		no toxicity	no	IV
12	Chloroquine	Resochin, Dawaquin	no toxicity	no	IV
13	Chlorpromazine	Thorazine, Largactil	toxicity	yes	II
14	Ciclopirox	Batrafen, Mycoster	no toxicity	no	IV
15	Ciglitazone		no toxicity	yes	IV
16	Cinnarizine	Stugeron, Stunarone	outlier, pellet	yes	III
17	Clofibrate	Atromid-S	no toxicity	no	IV
18	Clozapine	Clozaril	toxicity	yes	IV
19	CP690550	Tasocitinib	no toxicity	no	IV
20	Cyclosporin A		no toxicity	no	IV
21	Dasatinib	Sprycel	outlier	no	outlier
22	Diazoxine		not used	yes	IV
23	Diclofenac	many-many	no toxicity	no	IV
24	Emetine diHCl		toxicity	yes	To repeat
25	Erlotinib	Tarceva	no toxicity	yes	IV
26	Erythromycin		no toxicity	no	IV
27	Etoposide		toxicity	no	IV
28	FCCP		toxicity	yes	V
29	Fluoxetine	Prozac	toxicity	yes	II
30	Flutamide	also Nilutamide	toxicity	yes	III
31	Fluvastatin		toxicity	yes	IV
32	Gefitinib	Iressa	toxicity	yes	To repeat
33	Gemfibrozil	Lopid	no toxicity	no	IV
34	Glyburide	Diabeta	no toxicity	no	IV
35	Haloperidol		toxicity	yes	outlier
36	Ibuprofen	Advil,Mortrin	no toxicity	no	IV
37	Idarubicin		outlier		outlier
38	Imatinib	Gleevec	toxicity	yes	II
39	Indinavir	Crixivan	no toxicity	yes	IV
40	Indomethacin		no toxicity	no	IV
41	Ionomycin		not used	yes	II
42	Ketoconazole	Nizoral	toxicity	yes	III
43	Lamivudine	3TC	no toxicity	no	IV
44	Lapatinib	Tykerb/Tyverb	outlier	no	outlier
45	Lopinavir	Kaletra, Aluvia	toxicity	yes	To repeat
46	Masitinib		toxicity	yes	II
47	Menadione	Menaphthone	outlier	no	outlier
48	Metformin		no toxicity	yes	IV
49	MAL or Methyl aminolevulinate	Metvix	no toxicity	no	IV
50	Nelfinavir	Viracept	toxicity	yes	III or II
51	Nicardipine HCl	Cardene	toxicity	yes	II or new
52	Nilutamide	Nilandron	toxicity	yes	IV or III
53	Nimodipine	Nimotop	toxicity	yes	III
54	Oligomycin		not used	yes	I
55	Pentamidine		toxicity	yes	III
56	Phenformin HCl		toxicity	yes	IV
57	Pioglitazone		no toxicity	yes	IV
58	Pravastatin Na	Pravachol	no toxicity	yes	IV
59	Prazosin HCl		toxicity	yes	III or II
60	Probenecid		no toxicity	no	IV
61	Ranolazine	Ranexa	no toxicity	no	IV
62	Ritonavir	Norvir	toxicity	yes	To repeat
63	Rofecoxib	Vioxx	no toxicity	yes	IV
64	Rosiglitazone		no toxicity	yes	IV
65	Rotenone		not used	yes	I
66	Salinomycin		not used	yes	III or II
67	Selegiline HCl		no toxicity	no	IV
68	Simvastatin	Zocor	toxicity	yes	III
69	SP-600125		outlier	no	outlier
70	ST-065835	Gossypol	toxicity	yes	III or II
71	Tacrine	Cognex	toxicity	yes	IV or III
72	Tamoxifen	Nolvadex, Valodex	outlier	yes	outlier
73	Terfenadine	Seldane	toxicity	yes	II ?
74	Thalidomide		no toxicity	no	IV
75	Ticlopidine HCl	Ticlid	no toxicity	no	IV
76	Tolcapone		no toxicity	yes	IV
77	Troglitazone		no toxicity	yes	IV
78	Valinomycin		not used	yes	I
79	Verapamil	Verelan	toxicity	yes	To repeat
80	Wy-14643		no toxicity	no	IV
81	Zalcitabine		no toxicity	no	IV
82	Zoledronic acid	Zometa, Zomera	no toxicity	no	IV
83	17-AAG		toxicity	yes	III
